# Supplementary material for: Effect of IGFBP-4 during In Vitro Maturation on Developmental Competence of Bovine Cumulus Oocyte Complexes
Source: Animals (Basel). 2024 Feb 21;14(5):673. doi: 10.3390/ani14050673 (PMC10931042; doi:10.3390/ani14050673)
Supplement: Supplementary file 1 [file animals-14-00673-s001.zip]

Archive with 1 entries (1 files):
- animals-2844951-supplementary.pdf
